# Supplementary material for: Newly Designed Mesoporous Silica and Organosilica Nanostructures Based on Pentablock Copolymer Templates in Weakly Acidic Media
Source: Nanomaterials (Basel). 2021 Sep 27;11(10):2522. doi: 10.3390/nano11102522 (PMC8538493; doi:10.3390/nano11102522)
Supplement: Supplementary file 1 [file nanomaterials-11-02522-s001.zip]

Archive with 1 entries (1 files):
- nanomaterials-1352932-supplementary.pdf
